# Supplementary material for: Is Systematic Biopsy Mandatory in All MRI-Guided Fusion Prostate Biopsies? A Machine Learning Prediction Model
Source: Cancers (Basel). 2026 Feb 4;18(3):517. doi: 10.3390/cancers18030517 (PMC12896627; doi:10.3390/cancers18030517)
Supplement: Supplementary file 1 [file cancers-18-00517-s001.zip]

Archive with 1 entries (1 files):
- cancers-4058215-supplementary.pdf
